# Supplementary material for: Orchestrating an Optimized Next-Generation Sequencing-Based Cloud Workflow for Robust Viral Identification during Pandemics
Source: Biology (Basel). 2021 Oct 11;10(10):1023. doi: 10.3390/biology10101023 (PMC8533344; doi:10.3390/biology10101023)
Supplement: Supplementary file 1 [file biology-10-01023-s001.zip]

Archive with 1 entries (1 files):
- biology-1369039-supplementary.xlsx
