# Supplementary material for: Orchestrating an Optimized Next-Generation Sequencing-Based Cloud Workflow for Robust Viral Identification during Pandemics
Source: Biology (Basel). 2021 Oct 11;10(10):1023. doi: 10.3390/biology10101023 (PMC8533344; doi:10.3390/biology10101023)
Supplement: Supplementary file 1 [file biology-10-01023-s001.zip › biology-1369039-supplementary.xlsx]

## Sheet: Materials
No	SRA Accession	Dataset	Size (in Megabyte)	Number of reads
1	SRR11563841	COVID-19	216	448587
2	SRR11563842	COVID-19	155.8	319084
3	SRR11563843	COVID-19	181.1	371722
4	SRR11563844	COVID-19	22.6	47004
5	SRR11563845	COVID-19	130.4	269623
6	SRR11563846	COVID-19	343.1	704721
7	SRR11563847	COVID-19	390.3	801404
8	SRR11563848	COVID-19	156.7	320947
9	SRR11563849	COVID-19	339.4	696700
10	SRR11563850	COVID-19	265.6	543939
11	SRR11563851	COVID-19	98.2	205451
12	SRR11563852	COVID-19	388.3	796455
13	SRR11563853	COVID-19	314.6	643140
14	SRR11563854	COVID-19	418	858567
15	SRR11563855	COVID-19	274.1	563778
16	SRR11563856	COVID-19	319.5	660306
17	SRR11563857	COVID-19	401.1	824269
18	SRR11563858	COVID-19	354.7	728106
19	SRR11563859	COVID-19	112.8	233315
20	SRR11563860	COVID-19	310.2	637730
21	SRR11563861	COVID-19	413.1	846509
22	SRR11563862	COVID-19	390.8	803825
23	SRR11563863	COVID-19	334.6	683810
24	SRR11563864	COVID-19	375	772705
25	SRR11563865	COVID-19	194.9	405592
26	SRR11563866	COVID-19	371.3	762749
27	SRR11563867	COVID-19	410.4	842821
28	SRR11563868	COVID-19	225.3	463866
29	SRR11563869	COVID-19	587.3	1208398
30	SRR11563870	COVID-19	95.1	198855
31	SRR11563871	COVID-19	156.2	320292
32	SRR11563872	COVID-19	200.9	413643
33	SRR11605097	COVID-19	83.4	323224
34	SRR11605098	COVID-19	69.1	268131
35	SRR11605099	COVID-19	57.3	222779
36	SRR11605100	COVID-19	61.6	239062
37	SRR11605101	COVID-19	140.1	542280
38	SRR11605102	COVID-19	154.1	596766
39	SRR11605103	COVID-19	132.7	513289
40	SRR11605104	COVID-19	77	298474
41	SRR11605105	COVID-19	115.8	447856
42	SRR11605106	COVID-19	53.9	209435
43	SRR11605107	COVID-19	147.5	570216
44	SRR11605108	COVID-19	110.8	428656
45	SRR11605109	COVID-19	110.8	428614
46	SRR11605110	COVID-19	77.3	299708
47	SRR11605111	COVID-19	96.8	375209
48	SRR11605112	COVID-19	72.4	280716
49	SRR11605113	COVID-19	68.1	264360
50	SRR11605114	COVID-19	30.1	117965
51	SRR11605115	COVID-19	93	360503
52	SRR11605116	COVID-19	80.6	312383
53	SRR11605117	COVID-19	83	321762
54	SRR11605118	COVID-19	49.1	192194
55	SRR11607197	COVID-19	92.1	358120
56	SRR11607198	COVID-19	134.6	520708
57	SRR11607199	COVID-19	11	43323
58	SRR11607200	COVID-19	88	340452
59	SRR11607201	COVID-19	114	441270
60	SRR11607202	COVID-19	122.3	473205
61	SRR11607203	COVID-19	110.5	427636
62	SRR11607204	COVID-19	117.7	455345
63	SRR11607205	COVID-19	122.4	473741
64	SRR11607206	COVID-19	95.2	368797
65	SRR11607207	COVID-19	122.7	475089
66	SRR11607208	COVID-19	126.3	489044
67	SRR11607209	COVID-19	118.4	457956
68	SRR11607210	COVID-19	114.8	443731
69	SRR11607211	COVID-19	113.7	439669
70	SRR11607212	COVID-19	146.9	568709
71	SRR11607213	COVID-19	7	27707
72	SRR11607214	COVID-19	135.5	524195
73	SRR11607215	COVID-19	121.1	468518
74	SRR11607216	COVID-19	72.2	280999
75	SRR11607217	COVID-19	41.8	164101
76	SRR11652915	COVID-19	271.2	522895
77	SRR11652916	COVID-19	150.1	580327
78	SRR11652917	COVID-19	136.9	529215
79	SRR11652918	COVID-19	261.9	504780
80	SRR11652919	COVID-19	233.4	449816
81	SRR11652920	COVID-19	209.2	403625
82	SRR11652921	COVID-19	250.1	482059
83	SRR11652922	COVID-19	236.7	456315
84	SRR11652923	COVID-19	195.1	375914
85	SRR11652924	COVID-19	114.7	443795
86	SRR11652925	COVID-19	242.5	467211
87	SRR11652926	COVID-19	143.1	553117
88	SRR11652927	COVID-19	252.4	486346
89	SRR11652928	COVID-19	252.8	486904
90	SRR11652929	COVID-19	228.9	440937
91	SRR11652930	COVID-19	151.6	292047
92	SRR11652931	COVID-19	249.9	481716
93	SRR9678314	Swine flu	108.6	218017
94	SRR9678315	Swine flu	101.2	197238
95	SRR9678316	Swine flu	86	172417
96	SRR9678317	Swine flu	48.5	95755
97	SRR9678318	Swine flu	106.6	211918
98	SRR9678319	Swine flu	131	260225
99	SRR9678320	Swine flu	282.4	505997
100	SRR9678321	Swine flu	78.3	161430
101	SRR9678322	Swine flu	145.6	294393
102	SRR9678323	Swine flu	147.2	300359
103	SRR9678324	Swine flu	132.6	234150
104	SRR9678325	Swine flu	130.3	229518
105	SRR9678326	Swine flu	124.4	218303
106	SRR9678327	Swine flu	83.4	144033
107	SRR9678328	Swine flu	104.5	182940
108	SRR9678329	Swine flu	123.9	221374
109	SRR9678330	Swine flu	121.2	210679
110	SRR9678331	Swine flu	151.8	268650
111	SRR9678332	Swine flu	123.6	222913
112	SRR9678333	Swine flu	134.1	239930
113	SRR9678334	Swine flu	111.7	214007
114	SRR9678335	Swine flu	117.3	232710
115	SRR9678336	Swine flu	130.2	261765
116	SRR9678337	Swine flu	113.8	222198
117	SRR9678338	Swine flu	115.7	224764
118	SRR9678339	Swine flu	102.5	200610
119	SRR9678340	Swine flu	116.2	232844
120	SRR9678341	Swine flu	105.7	206850
121	SRR9678342	Swine flu	93	184667
122	SRR9678343	Swine flu	110.9	221415
123	SRR9678344	Swine flu	105.9	213400
124	SRR9678345	Swine flu	113.2	226634
125	SRR9678346	Swine flu	59.2	110364
126	SRR9678347	Swine flu	105.1	202865
127	SRR9678348	Swine flu	106.6	206073
128	SRR9678349	Swine flu	96.7	189723
129	SRR9678350	Swine flu	106.5	208757
130	SRR9678351	Swine flu	118.8	233431
131	SRR9678352	Swine flu	126.8	247727
132	SRR9678353	Swine flu	160.2	286921
133	SRR9678354	Swine flu	335.3	597368
134	SRR9678355	Swine flu	128.3	232199
135	SRR9678356	Swine flu	98	196097
136	SRR9678357	Swine flu	99.8	195521
137	SRR9678358	Swine flu	96.4	186853
138	SRR9678359	Swine flu	126.3	249904
139	SRR9678360	Swine flu	155.5	311483
140	SRR9678361	Swine flu	148.7	295519
141	SRR9678362	Swine flu	102.3	202994
142	SRR9678363	Swine flu	111.6	218446
143	SRR9678364	Swine flu	127.6	249053
144	SRR9678365	Swine flu	109.1	213406
145	SRR9678366	Swine flu	128.7	249795
146	SRR9678367	Swine flu	112.8	199203
147	SRR9678368	Swine flu	339.1	607256
148	SRR9678369	Swine flu	121.7	213488
149	SRR9678370	Swine flu	141	252699
150	SRR9678371	Swine flu	124.2	218264
151	SRR9678372	Swine flu	114.5	203740
152	SRR9678373	Swine flu	170.8	306890
153	SRR9678374	Swine flu	110.5	193517
154	SRR9678375	Swine flu	214.5	383368
155	SRR9678376	Swine flu	136.8	243968
156	SRR9678377	Swine flu	223	409074
157	SRR9678378	Swine flu	225.2	401816
158	SRR9678379	Swine flu	318.7	583927
159	SRR9678380	Swine flu	124.5	219112
160	SRR9678381	Swine flu	205.2	362791
161	SRR9678382	Swine flu	250.1	441736
162	SRR9678383	Swine flu	251.8	457807
163	SRR9678384	Swine flu	357.1	633535
164	SRR9678385	Swine flu	134.4	238163
165	SRR9678386	Swine flu	335.3	607607
166	SRR9678387	Swine flu	105.2	212637
167	SRR9678388	Swine flu	168.1	335700
168	SRR9678389	Swine flu	108.7	208071
169	SRR9678390	Swine flu	158.1	315340
170	SRR9678391	Swine flu	132.7	267411
171	SRR9678392	Swine flu	125.7	249991
172	SRR9678393	Swine flu	168.6	337963
173	SRR9678394	Swine flu	115.3	229171
174	SRR9678395	Swine flu	129	228903
175	SRR9678396	Swine flu	123.7	217762
176	SRR9678397	Swine flu	129.8	228435
177	SRR9678398	Swine flu	78.2	137383
178	SRR9678399	Swine flu	135.1	241414
179	SRR9678400	Swine flu	120.1	213029
180	SRR9678401	Swine flu	155.2	279069
181	SRR9678402	Swine flu	163.9	292042
182	SRR9678403	Swine flu	137.8	244911
Total			29335.8	65944624

## Sheet: Results
No	SRA Accession	Dataset	Number of reads	SARS-CoV-2 index					H1N1 index
				TP	FP	TN	FN	IR	TP	FP	TN	FN	IR
1	SRR11563841	COVID-19	448587	448586	-	-	1	99.9998	-	0	448587	-	0
2	SRR11563842	COVID-19	319084	319084	-	-	0	100	-	0	319084	-	0
3	SRR11563843	COVID-19	371722	371722	-	-	0	100	-	0	371722	-	0
4	SRR11563844	COVID-19	47004	47004	-	-	0	100	-	0	47004	-	0
5	SRR11563845	COVID-19	269623	269622	-	-	1	99.9996	-	0	269623	-	0
6	SRR11563846	COVID-19	704721	704718	-	-	3	99.9996	-	0	704721	-	0
7	SRR11563847	COVID-19	801404	801400	-	-	4	99.9995	-	0	801404	-	0
8	SRR11563848	COVID-19	320947	320945	-	-	2	99.9994	-	0	320947	-	0
9	SRR11563849	COVID-19	696700	696697	-	-	3	99.9996	-	0	696700	-	0
10	SRR11563850	COVID-19	543939	543938	-	-	1	99.9998	-	0	543939	-	0
11	SRR11563851	COVID-19	205451	205451	-	-	0	100	-	0	205451	-	0
12	SRR11563852	COVID-19	796455	796454	-	-	1	99.9999	-	0	796455	-	0
13	SRR11563853	COVID-19	643140	643139	-	-	1	99.9998	-	0	643140	-	0
14	SRR11563854	COVID-19	858567	858564	-	-	3	99.9997	-	0	858567	-	0
15	SRR11563855	COVID-19	563778	563776	-	-	2	99.9996	-	0	563778	-	0
16	SRR11563856	COVID-19	660306	660303	-	-	3	99.9995	-	0	660306	-	0
17	SRR11563857	COVID-19	824269	824269	-	-	0	100	-	0	824269	-	0
18	SRR11563858	COVID-19	728106	728105	-	-	1	99.9999	-	0	728106	-	0
19	SRR11563859	COVID-19	233315	233313	-	-	2	99.9991	-	0	233315	-	0
20	SRR11563860	COVID-19	637730	637728	-	-	2	99.9997	-	0	637730	-	0
21	SRR11563861	COVID-19	846509	846509	-	-	0	100	-	0	846509	-	0
22	SRR11563862	COVID-19	803825	803821	-	-	4	99.9995	-	0	803825	-	0
23	SRR11563863	COVID-19	683810	683809	-	-	1	99.9999	-	0	683810	-	0
24	SRR11563864	COVID-19	772705	772702	-	-	3	99.9996	-	0	772705	-	0
25	SRR11563865	COVID-19	405592	405589	-	-	3	99.9993	-	0	405592	-	0
26	SRR11563866	COVID-19	762749	762744	-	-	5	99.9993	-	0	762749	-	0
27	SRR11563867	COVID-19	842821	842819	-	-	2	99.9998	-	0	842821	-	0
28	SRR11563868	COVID-19	463866	463865	-	-	1	99.9998	-	0	463866	-	0
29	SRR11563869	COVID-19	1208398	1208397	-	-	1	99.9999	-	0	1208398	-	0
30	SRR11563870	COVID-19	198855	198855	-	-	0	100	-	0	198855	-	0
31	SRR11563871	COVID-19	320292	320292	-	-	0	100	-	0	320292	-	0
32	SRR11563872	COVID-19	413643	413643	-	-	0	100	-	0	413643	-	0
33	SRR11605097	COVID-19	323224	323224	-	-	0	100	-	0	323224	-	0
34	SRR11605098	COVID-19	268131	268130	-	-	1	99.9996	-	0	268131	-	0
35	SRR11605099	COVID-19	222779	222779	-	-	0	100	-	0	222779	-	0
36	SRR11605100	COVID-19	239062	239062	-	-	0	100	-	0	239062	-	0
37	SRR11605101	COVID-19	542280	542280	-	-	0	100	-	0	542280	-	0
38	SRR11605102	COVID-19	596766	596765	-	-	1	99.9998	-	0	596766	-	0
39	SRR11605103	COVID-19	513289	513289	-	-	0	100	-	0	513289	-	0
40	SRR11605104	COVID-19	298474	298474	-	-	0	100	-	0	298474	-	0
41	SRR11605105	COVID-19	447856	447855	-	-	1	99.9998	-	0	447856	-	0
42	SRR11605106	COVID-19	209435	209434	-	-	1	99.9995	-	0	209435	-	0
43	SRR11605107	COVID-19	570216	570214	-	-	2	99.9996	-	0	570216	-	0
44	SRR11605108	COVID-19	428656	428656	-	-	0	100	-	0	428656	-	0
45	SRR11605109	COVID-19	428614	428610	-	-	4	99.9991	-	0	428614	-	0
46	SRR11605110	COVID-19	299708	299708	-	-	0	100	-	0	299708	-	0
47	SRR11605111	COVID-19	375209	375209	-	-	0	100	-	0	375209	-	0
48	SRR11605112	COVID-19	280716	280715	-	-	1	99.9996	-	0	280716	-	0
49	SRR11605113	COVID-19	264360	264360	-	-	0	100	-	0	264360	-	0
50	SRR11605114	COVID-19	117965	117965	-	-	0	100	-	0	117965	-	0
51	SRR11605115	COVID-19	360503	360502	-	-	1	99.9997	-	0	360503	-	0
52	SRR11605116	COVID-19	312383	312383	-	-	0	100	-	0	312383	-	0
53	SRR11605117	COVID-19	321762	321761	-	-	1	99.9997	-	0	321762	-	0
54	SRR11605118	COVID-19	192194	192194	-	-	0	100	-	0	192194	-	0
55	SRR11607197	COVID-19	358120	358120	-	-	0	100	-	0	358120	-	0
56	SRR11607198	COVID-19	520708	520708	-	-	0	100	-	0	520708	-	0
57	SRR11607199	COVID-19	43323	43323	-	-	0	100	-	0	43323	-	0
58	SRR11607200	COVID-19	340452	340451	-	-	1	99.9997	-	0	340452	-	0
59	SRR11607201	COVID-19	441270	441269	-	-	1	99.9998	-	0	441270	-	0
60	SRR11607202	COVID-19	473205	473205	-	-	0	100	-	0	473205	-	0
61	SRR11607203	COVID-19	427636	427636	-	-	0	100	-	0	427636	-	0
62	SRR11607204	COVID-19	455345	455345	-	-	0	100	-	0	455345	-	0
63	SRR11607205	COVID-19	473741	473739	-	-	2	99.9996	-	0	473741	-	0
64	SRR11607206	COVID-19	368797	368795	-	-	2	99.9995	-	0	368797	-	0
65	SRR11607207	COVID-19	475089	475089	-	-	0	100	-	0	475089	-	0
66	SRR11607208	COVID-19	489044	489043	-	-	1	99.9998	-	0	489044	-	0
67	SRR11607209	COVID-19	457956	457956	-	-	0	100	-	0	457956	-	0
68	SRR11607210	COVID-19	443731	443728	-	-	3	99.9993	-	0	443731	-	0
69	SRR11607211	COVID-19	439669	439668	-	-	1	99.9998	-	0	439669	-	0
70	SRR11607212	COVID-19	568709	568707	-	-	2	99.9996	-	0	568709	-	0
71	SRR11607213	COVID-19	27707	27707	-	-	0	100	-	0	27707	-	0
72	SRR11607214	COVID-19	524195	524194	-	-	1	99.9998	-	0	524195	-	0
73	SRR11607215	COVID-19	468518	468516	-	-	2	99.9996	-	0	468518	-	0
74	SRR11607216	COVID-19	280999	280999	-	-	0	100	-	0	280999	-	0
75	SRR11607217	COVID-19	164101	164101	-	-	0	100	-	0	164101	-	0
76	SRR11652915	COVID-19	522895	522894	-	-	1	99.9998	-	0	522895	-	0
77	SRR11652916	COVID-19	580327	580322	-	-	5	99.9991	-	0	580327	-	0
78	SRR11652917	COVID-19	529215	529210	-	-	5	99.9991	-	0	529215	-	0
79	SRR11652918	COVID-19	504780	504780	-	-	0	100	-	0	504780	-	0
80	SRR11652919	COVID-19	449816	449816	-	-	0	100	-	0	449816	-	0
81	SRR11652920	COVID-19	403625	403625	-	-	0	100	-	0	403625	-	0
82	SRR11652921	COVID-19	482059	482059	-	-	0	100	-	0	482059	-	0
83	SRR11652922	COVID-19	456315	456315	-	-	0	100	-	0	456315	-	0
84	SRR11652923	COVID-19	375914	375914	-	-	0	100	-	0	375914	-	0
85	SRR11652924	COVID-19	443795	443794	-	-	1	99.9998	-	0	443795	-	0
86	SRR11652925	COVID-19	467211	467211	-	-	0	100	-	0	467211	-	0
87	SRR11652926	COVID-19	553117	553113	-	-	4	99.9993	-	0	553117	-	0
88	SRR11652927	COVID-19	486346	486346	-	-	0	100	-	0	486346	-	0
89	SRR11652928	COVID-19	486904	486904	-	-	0	100	-	0	486904	-	0
90	SRR11652929	COVID-19	440937	440937	-	-	0	100	-	0	440937	-	0
91	SRR11652930	COVID-19	292047	292047	-	-	0	100	-	0	292047	-	0
92	SRR11652931	COVID-19	481716	481716	-	-	0	100	-	0	481716	-	0
93	SRR9678314	Swine flu	218017	-	0	218017	-	0	203937	-	-	14080	93.5418
94	SRR9678315	Swine flu	197238	-	1	197237	-	0.000507002	188829	-	-	8409	95.7366
95	SRR9678316	Swine flu	172417	-	1	172416	-	0.000579989	145747	-	-	26670	84.5317
96	SRR9678317	Swine flu	95755	-	1	95754	-	0.00104433	90833	-	-	4922	94.8598
97	SRR9678318	Swine flu	211918	-	13	211905	-	0.00613445	128912	-	-	83006	60.8311
98	SRR9678319	Swine flu	260225	-	1	260224	-	0.000384283	248160	-	-	12065	95.3636
99	SRR9678320	Swine flu	505997	-	29	505968	-	0.00573126	482667	-	-	23330	95.3893
100	SRR9678321	Swine flu	161430	-	0	161430	-	0	116936	-	-	44494	72.4376
101	SRR9678322	Swine flu	294393	-	2	294391	-	0.000679364	277646	-	-	16747	94.3113
102	SRR9678323	Swine flu	300359	-	2	300357	-	0.00066587	285856	-	-	14503	95.1714
103	SRR9678324	Swine flu	234150	-	0	234150	-	0	227665	-	-	6485	97.2304
104	SRR9678325	Swine flu	229518	-	0	229518	-	0	219373	-	-	10145	95.5799
105	SRR9678326	Swine flu	218303	-	15	218288	-	0.00687118	201265	-	-	17038	92.1953
106	SRR9678327	Swine flu	144033	-	3	144030	-	0.00208286	139969	-	-	4064	97.1784
107	SRR9678328	Swine flu	182940	-	3	182937	-	0.00163988	178602	-	-	4338	97.6287
108	SRR9678329	Swine flu	221374	-	34	221340	-	0.0153586	169620	-	-	51754	76.6215
109	SRR9678330	Swine flu	210679	-	0	210679	-	0	206217	-	-	4462	97.8821
110	SRR9678331	Swine flu	268650	-	0	268650	-	0	261841	-	-	6809	97.4655
111	SRR9678332	Swine flu	222913	-	41	222872	-	0.0183928	97837	-	-	125076	43.8902
112	SRR9678333	Swine flu	239930	-	13	239917	-	0.00541825	218087	-	-	21843	90.8961
113	SRR9678334	Swine flu	214007	-	0	214007	-	0	206217	-	-	7790	96.3599
114	SRR9678335	Swine flu	232710	-	2	232708	-	0.000859439	220962	-	-	11748	94.9517
115	SRR9678336	Swine flu	261765	-	2	261763	-	0.000764044	247936	-	-	13829	94.717
116	SRR9678337	Swine flu	222198	-	0	222198	-	0	212913	-	-	9285	95.8213
117	SRR9678338	Swine flu	224764	-	0	224764	-	0	213564	-	-	11200	95.017
118	SRR9678339	Swine flu	200610	-	0	200610	-	0	191765	-	-	8845	95.5909
119	SRR9678340	Swine flu	232844	-	8	232836	-	0.00343578	214489	-	-	18355	92.117
120	SRR9678341	Swine flu	206850	-	0	206850	-	0	197024	-	-	9826	95.2497
121	SRR9678342	Swine flu	184667	-	0	184667	-	0	175752	-	-	8915	95.1724
122	SRR9678343	Swine flu	221415	-	14	221401	-	0.00632297	161842	-	-	59573	73.0944
123	SRR9678344	Swine flu	213400	-	1	213399	-	0.000468604	201133	-	-	12267	94.2516
124	SRR9678345	Swine flu	226634	-	0	226634	-	0	214864	-	-	11770	94.8066
125	SRR9678346	Swine flu	110364	-	0	110364	-	0	106247	-	-	4117	96.2696
126	SRR9678347	Swine flu	202865	-	0	202865	-	0	194275	-	-	8590	95.7657
127	SRR9678348	Swine flu	206073	-	1	206072	-	0.000485265	197382	-	-	8691	95.7826
128	SRR9678349	Swine flu	189723	-	0	189723	-	0	180346	-	-	9377	95.0575
129	SRR9678350	Swine flu	208757	-	19	208738	-	0.00910149	174624	-	-	34133	83.6494
130	SRR9678351	Swine flu	233431	-	0	233431	-	0	221949	-	-	11482	95.0812
131	SRR9678352	Swine flu	247727	-	1	247726	-	0.00040367	235688	-	-	12039	95.1402
132	SRR9678353	Swine flu	286921	-	1	286920	-	0.000348528	279401	-	-	7520	97.3791
133	SRR9678354	Swine flu	597368	-	5	597363	-	0.000837005	523509	-	-	73859	87.6359
134	SRR9678355	Swine flu	232199	-	35	232164	-	0.0150733	98212	-	-	133987	42.2965
135	SRR9678356	Swine flu	196097	-	0	196097	-	0	184151	-	-	11946	93.9081
136	SRR9678357	Swine flu	195521	-	48	195473	-	0.0245498	72186	-	-	123335	36.9198
137	SRR9678358	Swine flu	186853	-	1	186852	-	0.00053518	178524	-	-	8329	95.5425
138	SRR9678359	Swine flu	249904	-	19	249885	-	0.00760292	182858	-	-	67046	73.1713
139	SRR9678360	Swine flu	311483	-	4	311479	-	0.00128418	283355	-	-	28128	90.9697
140	SRR9678361	Swine flu	295519	-	1	295518	-	0.000338388	281628	-	-	13891	95.2995
141	SRR9678362	Swine flu	202994	-	1	202993	-	0.000492625	192213	-	-	10781	94.689
142	SRR9678363	Swine flu	218446	-	1	218445	-	0.000457779	207862	-	-	10584	95.1549
143	SRR9678364	Swine flu	249053	-	2	249051	-	0.000803042	237171	-	-	11882	95.2291
144	SRR9678365	Swine flu	213406	-	0	213406	-	0	203901	-	-	9505	95.546
145	SRR9678366	Swine flu	249795	-	0	249795	-	0	237627	-	-	12168	95.1288
146	SRR9678367	Swine flu	199203	-	65	199138	-	0.03263	139853	-	-	59350	70.2063
147	SRR9678368	Swine flu	607256	-	25	607231	-	0.00411688	588748	-	-	18508	96.9522
148	SRR9678369	Swine flu	213488	-	0	213488	-	0	208836	-	-	4652	97.821
149	SRR9678370	Swine flu	252699	-	0	252699	-	0	245992	-	-	6707	97.3459
150	SRR9678371	Swine flu	218264	-	0	218264	-	0	212881	-	-	5383	97.5337
151	SRR9678372	Swine flu	203740	-	56	203684	-	0.027486	147643	-	-	56097	72.4664
152	SRR9678373	Swine flu	306890	-	0	306890	-	0	299130	-	-	7760	97.4714
153	SRR9678374	Swine flu	193517	-	0	193517	-	0	189493	-	-	4024	97.9206
154	SRR9678375	Swine flu	383368	-	5	383363	-	0.00130423	372637	-	-	10731	97.2009
155	SRR9678376	Swine flu	243968	-	0	243968	-	0	237980	-	-	5988	97.5456
156	SRR9678377	Swine flu	409074	-	41	409033	-	0.0100226	296310	-	-	112764	72.4343
157	SRR9678378	Swine flu	401816	-	5	401811	-	0.00124435	390246	-	-	11570	97.1206
158	SRR9678379	Swine flu	583927	-	180	583747	-	0.0308258	461514	-	-	122413	79.0362
159	SRR9678380	Swine flu	219112	-	11	219101	-	0.00502026	180007	-	-	39105	82.153
160	SRR9678381	Swine flu	362791	-	33	362758	-	0.00909615	289415	-	-	73376	79.7746
161	SRR9678382	Swine flu	441736	-	13	441723	-	0.00294293	428630	-	-	13106	97.0331
162	SRR9678383	Swine flu	457807	-	8	457799	-	0.00174746	431227	-	-	26580	94.1941
163	SRR9678384	Swine flu	633535	-	49	633486	-	0.00773438	591195	-	-	42340	93.3169
164	SRR9678385	Swine flu	238163	-	16	238147	-	0.00671809	218655	-	-	19508	91.809
165	SRR9678386	Swine flu	607607	-	52	607555	-	0.00855816	559421	-	-	48186	92.0695
166	SRR9678387	Swine flu	212637	-	1	212636	-	0.000470285	202828	-	-	9809	95.387
167	SRR9678388	Swine flu	335700	-	2	335698	-	0.00059577	320370	-	-	15330	95.4334
168	SRR9678389	Swine flu	208071	-	2	208069	-	0.00096121	196788	-	-	11283	94.5773
169	SRR9678390	Swine flu	315340	-	1	315339	-	0.000317118	295853	-	-	19487	93.8203
170	SRR9678391	Swine flu	267411	-	0	267411	-	0	253159	-	-	14252	94.6704
171	SRR9678392	Swine flu	249991	-	1	249990	-	0.000400014	240308	-	-	9683	96.1267
172	SRR9678393	Swine flu	337963	-	2	337961	-	0.000591781	317586	-	-	20377	93.9706
173	SRR9678394	Swine flu	229171	-	3	229168	-	0.00130907	220073	-	-	9098	96.03
174	SRR9678395	Swine flu	228903	-	4	228899	-	0.00174747	222918	-	-	5985	97.3854
175	SRR9678396	Swine flu	217762	-	5	217757	-	0.00229608	150051	-	-	67711	68.906
176	SRR9678397	Swine flu	228435	-	3	228432	-	0.00131328	222887	-	-	5548	97.5713
177	SRR9678398	Swine flu	137383	-	2	137381	-	0.00145578	133344	-	-	4039	97.06
178	SRR9678399	Swine flu	241414	-	1	241413	-	0.000414226	233999	-	-	7415	96.9285
179	SRR9678400	Swine flu	213029	-	4	213025	-	0.00187768	204011	-	-	9018	95.7668
180	SRR9678401	Swine flu	279069	-	33	279036	-	0.011825	102571	-	-	176498	36.7547
181	SRR9678402	Swine flu	292042	-	4	292038	-	0.00136967	281087	-	-	10955	96.2488
182	SRR9678403	Swine flu	244911	-	15	244896	-	0.00612467	232408	-	-	12503	94.8949
Total			65944624	42210734	967	23732828	95	-	21341623	0	42210829	2392172	-

## Sheet: Discussion_MERS-CoV
No	SRA Accession	Size (in Megabyte)	Number of reads	Identified reads		Identification rate (IR)
				(SARS-CoV-2 Index)	(MERS-related index)	(SARS-CoV-2 Index)	(MERS-related index)
1	SRR3742821	388.5	599777	282	584386	0.0470175	97.4339
2	SRR3742832	413.4	638147	210	627444	0.0329078	98.3228
3	SRR3742834	741.7	1147556	505	1028389	0.0440066	89.6156
4	SRR3742835	369.6	570733	258	567037	0.045205	99.3524
5	SRR3742837	568.4	879524	411	759722	0.0467298	86.3788
6	SRR3742838	640.3	990958	76	877342	0.00766935	88.5347
7	SRR3742839	590.8	915121	485	706414	0.0529985	77.1935
8	SRR3742840	2000	3141921	1897	2579295	0.0603771	82.0929
Total		5712.7	8883737
